# Supplementary material for: Antifungal Activities of Compounds Produced by Newly Isolated Acrocarpospora Strains
Source: Antibiotics (Basel). 2023 Jan 5;12(1):95. doi: 10.3390/antibiotics12010095 (PMC9854854; doi:10.3390/antibiotics12010095)
Supplement: Supplementary file 1 [file antibiotics-12-00095-s001.zip]

Archive with 1 entries (1 files):
- antibiotics-2022910-supplementary.pdf
